# Supplementary material for: Development and Validation of the Primary Care Needs Assessment (PCNA) Questionnaire: A Participatory Multidimensional Approach to Identifying Health Needs
Source: Healthcare (Basel). 2026 May 11;14(10):1302. doi: 10.3390/healthcare14101302 (PMC13206681; doi:10.3390/healthcare14101302)
Supplement: Supplementary file 1 [file healthcare-14-01302-s001.zip]

Archive with 1 entries (1 files):
- healthcare-4275687-supplementary.pdf
